# Supplementary material for: In Vitro Biofilm-Mediated Biodegradation of Pesticides and Dye-Contaminated Effluents Using Bacterial Biofilms
Source: Microorganisms. 2023 Aug 26;11(9):2163. doi: 10.3390/microorganisms11092163 (PMC10535849; doi:10.3390/microorganisms11092163)
Supplement: Supplementary file 1 [file microorganisms-11-02163-s001.zip]

Archive with 1 entries (1 files):
- microorganisms-2524356-supplementary.pdf
